# Supplementary material for: Modeling and Predicting Pulmonary Tuberculosis Incidence and Its Association with Air Pollution and Meteorological Factors Using an ARIMAX Model: An Ecological Study in Ningbo of China
Source: Int J Environ Res Public Health. 2022 Apr 28;19(9):5385. doi: 10.3390/ijerph19095385 (PMC9105987; doi:10.3390/ijerph19095385)
Supplement: Supplementary file 1 [file ijerph-19-05385-s001.zip]

Archive with 1 entries (1 files):
- ijerph-1666768-supplementary.pdf
